# Supplementary material for: Validation of a graphic test to quantitatively assess the dominant hand dexterity
Source: PLoS One. 2022 Aug 1;17(8):e0271889. doi: 10.1371/journal.pone.0271889 (PMC9342745; doi:10.1371/journal.pone.0271889)
Supplement: S1 Data — (XLSX) [file pone.0271889.s001.xlsx]

## Sheet: Data
Subject #	Hand	Age	Pathology	T1_1 Big	T2_1 Big	T1_1 Medium	T2_1 Medium	T1_1 Small	T2_1 Small	T1_2 Big	T2_2 Big	T1_2 Medium	T2_2 Medium	T1_2 Small	T2_2 Small	L1_1 Small	L2_1 Small	L1_1 Medium	L_1 Medium	L1_1 Big	L2_1 Big	Touch_1 Small	Touch_1 Medium	Touch_1 Big	Cross_1 Small	Cross_1 Medium	Cross_1 Big	L1_2 Small	L2_2 Small	L1_2 Medium	L_2 Medium	L1_2 Big	L2_2 Big	Touch_2 Small	Touch_2 Medium	Touch_2 Big	Cross_2 Small	Cross_2 Medium	Cross_2 Big	NHPT_R_1	NHPT_R_2	NHPT_L_1	NHPT_L_2
1	dx	42	0	3.81	11.86	3.3	11.13	3.86	14.23	2.99	8.42	3.22	10.03	3.01	11.58	20.5	53.6	20.1	53.4	19.3	54.3	0	0	0	0	0	0	20.9	54.9	20.2	54	20.3	53.4	0	0	2	0	0	1
2	dx	51	0	4.99	17.06	4.68	16.42	6.31	21.25	4.42	13.38	5.35	16.27	6.59	21.29	27.2	54.1	26.2	52.6	37	54.6	0	0	0	6	6	10	28.1	52	28.8	52.5	35.5	53.7	0	0	0	9	4	11
3	dx	48	0	3.58	11.09	4.05	13.53	4.32	16.61	3.43	10.78	3.97	15.02	4.86	16.93	20	54.2	21.1	53	20.4	55.1	1	4	6	0	1	1	21.7	54.2	20.7	51.2	19.5	54.2	2	0	0	0	0	0
4	dx	62	0	5.46	16.43	4.4	14	3.64	12.07	3.4	10.62	3.55	11.23	3.39	12.33	18	52.3	18.1	52.3	18	53.3	5	3	2	0	0	0	19.3	54	19.9	53.9	20.8	53.7	5	0	0	1	0	0
5	dx	26	0	4.63	14.65	5.1	16.51	5.43	19.28	4.27	15.13	5.47	18.8	6.32	22.74	20	51.9	20.3	51.2	19.5	52.1	0	0	0	0	0	0	20.3	53.8	21.2	51.4	19.8	51.7	0	0	0	0	0	0
6	dx	60	0	4.8	14.12	4.15	13.04	4.07	14.34	3.85	11.78	5.02	15.02	4.93	16.98	31.2	51.2	30	52.6	39.6	52.6	7	4	2	5	3	13	33	54	30.7	53	44.9	52.7	5	0	2	5	3	14
7	dx	31	0	4.02	13.05	3.58	11.82	4.31	14.17	3.17	10.74	4.18	12.34	4.56	18.25	32.5	51.8	29.8	52.1	49.2	51.3	7	0	1	5	1	9	34.7	53.5	34.2	51.5	49.2	52.9	1	0	0	3	4	4
8	dx	61	0	6.47	16.96	4.67	13.38	5.69	18.87	5.63	16.32	6.63	18.61	7.38	21.33	31.7	53.5	28.1	53.6	44	52.5	0	1	0	6	2	9	34	54.1	29.7	53.5	48.9	52.3	0	0	1	4	3	12
9	dx	50	0	5.02	16.8	4.83	15.68	4.96	20.07	4.32	13.3	4.45	14.74	4.73	19.73	19.8	53.5	20.8	52.2	20.1	52.6	0	0	0	0	0	0	20.9	52.5	21	50.7	21.7	50.8	0	1	0	0	0	0
10	dx	38	0	5.78	14.94	5.02	16.2	6.41	20.8	3.69	12.39	4.8	15.42	5.79	18.72	21	53.2	21.5	52.3	21	50.7	0	0	0	0	0	0	21.8	52.6	21	53.9	21.2	53.7	0	0	0	0	0	0
11	dx	30	0	5.94	19.73	6.18	19.14	6.78	24.19	4.99	15.49	5.39	16.9	7.16	21.22	19.4	51.4	20.4	50.4	20.9	51.5	1	0	0	0	0	0	20.1	49.8	19.9	50.4	20.3	50.3	1	0	0	0	0	0
12	dx	55	0	4.38	13.21	4.24	13.83	5.66	19.23	3.66	12.02	4.2	14.03	5.37	18.63	20.7	55	19.5	54.2	18.4	55.2	2	2	0	0	0	0	20.4	54.4	19.3	52.7	19.3	53.1	0	0	0	0	0	0
13	dx	59	0	4.53	15.84	6.23	18.4	6.24	22.52	6.02	16.85	6.41	19.07	7.18	22.9	18.5	53.6	18.7	52.4	16.7	54.2	0	0	0	0	0	1	20.2	53.2	18.9	54	18.4	54.6	1	0	0	0	0	0
14	sn	35	0	4.39	18.83	5.74	18.64	5.68	17.92	4.53	14.12	4.7	14.53	5.16	17.75	21.4	54.1	20.6	53	20.5	54.6	0	0	2	0	0	0	21.6	52.4	20.1	52.3	18.9	51.8	0	0	0	0	0	0
15	dx	28	0	10.95	28.3	7.62	23.37	8.76	28.71	5.58	15.65	5.62	16.81	6.23	18.84	20	53.7	20.9	51.8	21.1	53.8	0	0	0	0	0	0	21.5	52	19.5	53.4	19.3	52.7	0	0	0	0	0	0
16	dx	62	0	9.4	28.24	7.53	29.5	10.21	36.09	6.97	25.88	8.34	29.55	8.85	33.23	32.1	53.2	30.9	52.3	40.7	54.4	0	0	0	5	1	14	37.6	53.7	33.4	52.7	45.2	53.4	0	0	0	3	1	11
17	dx	64	0	14.86	37.5	20.66	32.04	10.03	32.02	8.15	21.22	7.33	24.99	8.75	26.49	22.4	53.3	20	52.4	20	54.2	4	0	0	1	1	0	22.9	53.5	20.9	51.9	21.4	54.8	0	3	0	1	0	0
18	dx	28	0	6.19	15.83	5.43	14.95	4.53	14.25	3.53	10.44	3.97	11.81	4.6	15.03	20.3	52.9	20.5	52.9	21.9	52.9	0	0	0	0	0	1	20.9	53.7	21.2	51.2	20.3	53.8	0	2	0	0	0	0
19	dx	42	0	5.4	15.27	5.15	15.22	7.1	22.98	5.45	16.78	5.48	16.82	6.57	20.03	21.1	55.3	20	51.8	19	49.3	0	2	0	0	0	0	19.2	54	20.1	54.2	19.1	54.8	1	0	0	0	0	0
20	dx	30	0	5.53	18.74	4.75	17.63	5.45	21.93	4.9	13.35	4.27	15.33	4.87	17.65	21.7	51.2	20.7	51.6	20.3	51.5	0	0	0	0	0	0	21.8	51.8	22.2	52.3	21.1	51.9	1	0	0	0	0	0
21	dx	34	0	6.09	21.33	6.39	21.17	7.35	26.19	4.79	16.23	5.8	20.17	5.32	20.82	21.4	53.3	20.6	52.9	20.9	54	0	0	0	0	0	0	20.2	53.8	21.3	52.1	19.8	54.5	0	0	0	0	0	0
22	dx	35	0	3.83	11.8	4.4	13.93	4.4	15.15	3.45	10.77	4.15	13.08	4.71	15.96	21.9	53.3	21.1	50.9	21.4	51.1	0	3	0	0	0	0	21.4	53.9	20.7	52.2	20	53.1	2	0	0	0	0	0
23	dx	64	0	5.69	17.07	5.18	16.2	5.68	17.71	3.88	11.76	4.68	15.2	5.93	18.45	20.6	51	20.1	51.4	18.7	52.6	6	6	0	0	0	0	21.6	51.9	20.9	53.6	20	51.1	2	4	1	1	0	1
24	dx	64	0	7.17	25.41	8.28	25.96	7.51	27.43	5.41	16.98	6.49	22.13	6.19	23.05	20.6	54.1	20	51.1	19.6	49	5	2	0	0	0	0	20.1	53.6	20	48.8	20.1	53.5	9	1	1	2	0	0
25	dx	50	0	4.28	14.61	5.28	17.29	6.34	21.28	4.6	14.31	5.1	16.96	6.13	20.4	19	52	19.1	52.6	18	52.4	3	0	0	0	0	0	19.4	52.9	19.6	53.2	17.9	51.7	2	0	1	0	0	0
26	dx	45	0	5.84	17.97	6.51	21.29	7.4	21.88	5.19	16.14	6.4	18.91	7.85	20.82	21.5	53.2	20.4	52.2	19.5	52.2	0	4	0	0	0	0	21.2	52.5	20.2	50.3	20.1	52.2	5	2	0	0	0	0
27	dx	39	0	6.22	18.31	4.5	14.7	4.76	19.11	3.85	12.18	4.24	13.86	4.33	16.76	20.8	53	21.6	51.1	20.9	53.9	2	2	1	0	0	1	20.3	54	20.6	53.3	20.4	54.9	4	0	0	0	0	0
28	dx	32	0	4.97	13.86	4.12	13.24	5	14.45	3.07	8.97	3.39	10.72	4.16	12.87	19.8	52.1	18.6	51.5	18.7	54.4	5	0	0	0	0	0	19.6	50.4	19.2	48.4	18.2	52.1	1	3	0	0	0	0
29	dx	29	0	4.27	15.13	4.41	15.49	5.4	19.46	3.6	11.99	4.19	14.37	5.37	17.37	20.2	55.4	19.9	55.9	18.8	53.3	0	1	0	0	0	0	19.9	54.9	18.8	54.1	17.1	55.6	4	2	1	0	0	0
30	dx	28	0	3.88	10.68	3.89	11.48	4.87	16.66	3.65	10.9	3.91	13.37	5.02	16.95	18.6	54.4	17.9	55.5	17.6	51.6	6	2	3	2	0	0	19.3	54.9	18.9	52.5	17.7	52	6	2	1	0	0	0
31	dx	33	0	5.68	15.93	5.31	16.97	5.45	17.79	3.59	11.26	3.99	12.86	4.06	14.35	19	52	18.9	51.4	17.7	52.7	0	2	0	0	1	0	19.6	52.5	18.7	51	18	53	3	0	0	0	0	1
32	dx	23	0	3.86	13.02	3.02	8.4	4.44	15.72	3.57	11.38	4.52	14.84	4.55	15.92	19.9	50.8	20.2	46.1	22	53.9	16	5	3	2	2	0	20.4	53.7	21	51.7	20.4	53.7	10	6	3	1	0	0
33	dx	32	0	4.03	11.86	4.71	18.15	7.63	23.98	4.35	14.95	5.23	16.21	6.2	21.02	21.9	52.6	20.6	53.4	20.2	53.6	0	0	0	0	0	0	21.5	52.1	20.4	51.4	21	53	0	0	0	0	0	0
34	dx	55	0	6.87	21.39	7.79	22.13	7.97	25.17	6.88	19.6	6.67	20.63	7.52	22.61	20.3	54	20.4	53.4	19.4	55	0	0	0	0	0	0	21	52.4	20.5	52.8	20.3	54.2	0	0	0	0	0	0
35	dx	47	0	5.6	15.78	5.73	16.62	7.33	20.62	4.91	14.03	5.03	15.05	5.42	16.9	21	51.8	18.9	52.7	19.3	53.2	0	0	0	0	0	0	20.4	53.7	21	53.9	20.9	54.6	2	0	0	0	0	0
36	dx	44	0	13.35	30.7	8.62	23.84	9.02	25.46	5.81	17.78	5.67	18.46	7.4	23.32	21.4	52.5	21.7	52.2	20.4	52.3	0	0	0	0	0	0	19.5	53.7	19.8	52.5	18.7	53.1	0	0	0	0	0	0
37	dx	28	0	2.83	8.86	4.13	12.84	4.08	13.61	3.62	10.62	3.52	16.3	3.68	16.95	17.7	51.8	18.6	48.8	17.7	52.3	4	0	4	0	0	2	19.9	48.6	19.2	53	20.1	52.6	4	0	0	1	0	0
38	dx	28	0	4.8	15.66	4.75	15.8	4.73	17.05	3.13	10.88	3.9	12.57	4.14	15.04	18.7	52.8	18.3	52.2	16.9	53.4	1	0	0	0	0	0	18.9	52.2	18	52.2	16.8	51.7	0	0	0	0	0	0
39	dx	54	0	4.09	12.33	4.26	15.25	5.47	19.57	4.38	12.9	7.28	18.32	6.13	18.39	20.5	53.6	19.2	52.9	19	53.3	0	0	0	0	0	0	20	52.9	21.5	52.2	19.4	53	0	0	0	0	1	0
40	dx	33	0	4.71	13.1	5.42	15.42	5.98	16.6	3.76	11.38	4.35	12.74	5.37	16.13	21.6	53.1	20.8	53.4	21.1	51.7	0	0	0	0	0	0	20.9	54.7	21.1	52.3	20.3	52.7	0	0	0	0	0	0
41	dx	30	0	3.24	n.a.	3.55	10.78	4.08	12.68	3.4	10.32	3.78	11.38	4.08	13.24	19.87	50.24	18.01	51.87	18.77	52.82	4	0	0	1	0	0	19.71	50.76	19.26	52.13	18.36	53.2	3	0	0	0	0	0
42	dx	63	0	13.02	28.39	10.21	24.92	10.58	30.88	7.6	23.21	8.31	21.06	8.92	23.84	21.7	54.9	21.5	53.1	21.4	53.5	1	0	0	0	0	0	22.1	53	21	54.5	21	54.7	0	0	1	1	0	2
43	dx	28	0	5.41	17.29	5.02	16.91	5.95	19.86	4.82	14.36	4.84	15.58	5.76	19.82	22	51.7	21.3	51.4	19.4	52.6	0	0	0	0	0	0	19.5	51	19.4	51.8	18.5	52.2	0	0	0	0	0	0
44	dx	29	0	5.02	15.85	5.11	17.28	6.17	21.4	4.2	14.39	4.69	15.56	5.26	18.21	20.1	52.8	20.9	52.4	19.5	50.4	2	0	1	0	0	0	20.8	52.3	20.4	51.1	19.1	52.4	0	0	0	0	0	0
45	dx	53	0	9.05	25.55	9.11	25.97	9.05	24.69	7.41	20.31	7.23	21.31	8.4	22.18	19.7	52	21	52.8	19.4	54.3	2	1	0	0	0	0	22.1	52.2	21	52.4	20.2	53.1	1	0	0	1	0	0
46	dx	37	0	4.18	10.69	4.41	13.29	4.47	14.12	3.77	9.62	3.98	12.18	4.71	14.16	20.7	53	20.7	51	20.3	52.3	1	1	0	0	0	0	19.8	53.5	19	53.5	19.6	50.8	0	0	4	0	0	0
47	dx	47	0	2.75	6.42	4.7	14.09	6.86	18.31	4.67	12.92	5.54	16.49	6.88	21.88	18.8	52.2	18.4	52.5	17.7	46.7	0	0	15	1	0	4	20.4	52.9	18.6	52.3	18.7	52.1	2	0	0	0	0	0
48	dx	37	0	4.36	14.88	5.68	19.12	7.77	23.36	5.01	16.34	6.26	18.3	6.66	21.58	19.8	54	18.8	52.8	19.4	55.6	0	0	3	0	0	1	19.5	53.2	20.8	52.2	20.7	53.4	0	0	0	0	0	1
49	dx	52	0	5.69	17.87	6.44	21.08	7.19	26.27	4.25	14.25	5.82	19.69	6.09	24.24	19.1	51.8	18.9	51.9	18.4	52.8	0	0	0	0	0	0	19.9	52.8	19.3	51.1	17.5	51	0	0	0	0	0	0
50	dx	49	0	5.82	16.04	5.16	15.35	7	19.99	5.28	15.5	5.89	16.77	6.34	19.23	19.3	52.1	18.4	52.6	18.6	52.7	3	1	0	0	0	1	19.6	52.8	18.5	52.2	17.9	51.7	0	0	0	0	0	0
51	dx	46	0	4.51	13.46	4.63	13.96	4.73	15.3	4.69	12.48	4.87	14.65	6.76	19.75	19.3	52	19.7	51.6	18.9	52	3	0	0	1	0	0	20.3	51	20.3	52.1	18.7	52.6	0	2	0	0	0	0
52	dx	47	0	4.15	12.65	4.11	13.9	5.26	18.15	4	12.17	4.46	15.21	5.66	19.34	20.4	53.6	19.6	54.1	19	54.5	0	2	0	0	0	0	19.7	56.2	19.3	54	19.7	54.8	2	1	1	0	0	2
53	dx	73	0	6.2	19.98	6.54	20.06	7.02	21.78	5.16	14.94	5.39	17.12	6.43	19.97	20.9	52.4	19	53.4	17.9	53.6	4	0	0	1	0	0	20.4	52.1	20	52.4	18.5	52.9	2	0	0	0	0	0
54	dx	32	0	5.55	16.1	4.26	14.39	4.32	16.54	2.99	10.52	3.8	13.11	4.26	14.69	19.7	54	19	52.2	19.8	54.1	0	0	0	0	0	0	20.4	53.7	18.2	57.8	18.1	54.1	2	2	0	1	0	0
55	dx	41	0	5.06	15.97	5.14	15.57	5.95	19.49	4.27	13.64	4.95	15.54	6.24	21.81	19.1	55.1	19.1	56.2	19.1	55.8	2	4	0	0	0	1	19.4	54.5	19.2	53.4	20.4	54	0	3	0	0	0	0
56	dx	36	0	4.63	13.03	3.79	11.29	4.29	16.15	3.65	12.02	4.26	13.26	5.86	20.58	18.5	56.7	20.5	59.6	18.6	57.2	4	2	0	0	0	0	20.3	55.2	19.6	54.5	19.5	57.4	2	1	1	1	0	0
57	dx	29	0	5.92	17.73	6.34	18.76	8.53	27.28	5.7	16.98	6.29	19.95	8.77	24.81	19.8	52.5	20.3	53	18.8	53.6	6	0	0	1	0	0	19.2	51.9	19.4	52.7	19.8	52.3	2	0	0	1	0	0
58	dx	29	0	3.16	10.49	3.17	12.26	4.76	17.76	3.28	11.87	3.57	13.2	4.38	16.51	20.2	54.7	19.1	53.3	19.5	53.3	0	1	0	0	2	0	20.4	54.8	19.5	53.6	19.7	53.6	0	0	0	0	0	0
59	dx	41	0	2.5	7.34	2.84	8.71	2.75	8.67	2.61	9.43	2.73	8.77	3.63	12.33	19.8	54.3	19.1	54.8	0.1	0	9	7	0	2	0	0	21.6	56	21.1	54.4	19.6	54.4	3	2	0	1	0	0
60	dx	56	0	3.86	9.17	4.09	12.5	5	17.18	4.72	13.39	5.43	14.75	5.53	16.92	19.7	57.6	19.6	60.5	17.4	46.7	6	7	2	0	0	1	20	53.8	20.6	58.8	19.7	56.8	7	9	0	0	0	0
61	dx	29	0	6.28	17.96	4.79	15.12	6.84	18.52	4.23	12.9	4.34	13	5.03	14.97	19.9	53.9	18.4	54.9	18.5	54.9	6	8	0	0	0	0	20.4	53.9	18.8	59.2	17.8	56.4	10	8	0	1	0	0
62	dx	40	0	6.26	16.66	4.87	15.95	6.31	20.29	4.47	11.74	4.55	14.99	6.64	21.11	19.1	55.6	19.1	60.5	18.5	54.8	0	6	0	0	0	0	20.8	57.2	19.4	56	18.8	55.2	2	5	0	2	0	0
63	dx	54	0	4.81	13.81	4.95	16.36	6.14	23.45	5.14	16.82	5.8	20.36	7.94	21.7	20	52.6	19	50.1	17.4	50.9	1	4	1	0	0	0	19.8	53.4	20.3	52.1	18.3	51.7	1	7	0	0	0	0
64	dx	46	0	5.76	14.26	4.76	13.21	6.01	17.55	4.17	12.29	5.97	15.66	6.44	19.9	21.1	52.1	21.1	52.9	20.4	53.1	0	0	0	0	0	0	22.1	49.2	20.9	50.3	22.2	47.7	0	1	0	0	0	0
65	dx	61	0	3.82	10	3.91	11.77	5.57	17.05	4.17	11.8	4.16	13.34	5.03	15.98	20.1	50.1	21.1	49.2	18.6	50.1	0	3	0	0	0	0	19.8	48.5	19.8	50.7	20.3	49.6	1	0	0	0	0	0
66	dx	66	0	8.79	21.48	7.51	21.93	8.55	26.82	6.18	18.39	7.84	21.38	7.85	23.38	20.8	51.6	20	52.6	18.8	51.9	0	3	0	0	0	0	21	52.6	20.5	51.4	20.5	54.1	0	2	0	0	0	0
67	dx	57	0	4.15	12.56	4.39	13.39	7.63	22.72	5.36	14.86	5.85	17.49	6.31	19.4	19.8	54.9	19.7	54.3	17.1	56.5	3	18	0	0	0	0	19.6	53.6	19.3	59.1	18.3	55.8	5	7	2	0	0	0
68	dx	27	0	5.33	14.44	4.46	13.81	5.31	16.23	3.54	11.17	3.98	12.82	4.93	15.5	20.5	54.1	20.8	50.7	18.9	52.1	0	0	0	0	0	0	19.7	52.7	20.4	51.2	18.6	50.8	0	0	0	0	0	0
69	dx	48	0	5.05	15.82	4.36	15	4.96	18.18	2.96	9.96	3.31	11.04	4.56	15.87	20.2	57.8	19.2	58.3	19.5	55.2	2	5	0	0	0	1	21.4	56.2	18.9	59.6	18.7	58.1	2	4	2	1	0	0
70	dx	25	0	4.47	13.45	4.27	13.33	7.19	17.54	3.78	10.02	4.42	12.52	4.75	14.22	20.2	53.9	21.1	55.9	19.8	53.4	1	1	0	0	0	0	20.1	53.3	20.5	54.6	19	55	4	6	0	0	1	0
71	dx	23	0	4.9	15.12	4.57	14.89	5.08	18.42	5.18	16.92	6.08	19.02	7.34	24.57	20.5	48.3	21.1	54.4	19.7	53.1	8	0	0	0	0	0	20.9	54	20.8	54.6	20.1	54.3	0	1	0	0	0	0
72	dx	40	0	6.84	23.35	5.28	18.24	7.08	24.3	4.81	16.33	5.39	19.53	6.32	22.03	20.6	54	20.7	53	19.6	52.9	1	0	0	0	0	0	19.7	54	19.9	52.1	18.7	53.5	0	0	0	0	0	0
73	dx	42	0	3.87	9.31	3.31	9.69	3.99	12.33	2.62	7.41	3.12	9.16	4.64	13.65	21.2	56.2	20.7	55.5	17.9	55.7	8	12	0	0	0	1	21.7	53.9	19.2	52	18.6	54.5	9	12	2	0	0	1
74	dx	38	0	9.96	26.75	5.24	15.36	7.05	19.19	4.57	12.94	4.99	13.5	5.66	15.57	19.4	52.7	19.9	53.7	20.4	54.1	4	2	0	0	0	1	19.9	53.2	19.2	54.7	18.6	54.2	5	0	0	0	0	0
75	dx	27	0	4.69	16.24	4.32	14.23	5.47	19.25	4.19	12.25	4.28	13.23	4.59	15.71	19.7	54.2	19.4	53	18.2	53	0	5	1	0	0	0	19.5	55.2	20.5	55	19.8	54.1	1	2	0	0	0	0
76	dx	59	0	6.19	17.46	5.71	16.38	6.91	21.33	3.65	12.15	4.03	13.92	7.06	21.07	20.3	53.5	19.1	53.5	17.3	54.1	0	0	0	0	0	0	20	53.9	20.4	53.1	18.7	53.5	3	0	0	0	0	0
77	dx	60	0	4.51	14.14	4.52	13.59	5.37	16.69	4.47	13.74	4.75	12.68	4.66	14.79	20.6	49.5	19.6	50.6	20.7	52.3	5	3	0	1	0	0	19.6	46.1	20.3	50.5	21	49.4	0	1	0	0	0	0
78	dx	61	0	4.21	11.8	3.36	9.93	4.46	15.23	3.49	10.15	5.19	13.69	5.36	18.6	17.7	50.2	14.9	36.2	18	45.1	9	12	0	1	3	0	18.3	42	15.5	39.2	18.8	39	2	0	5	0	0	2
79	dx	57	0	9.2	24.89	7.76	24.22	10.72	33.89	7	21.32	6.96	21.69	7.79	24.36	21.2	54.2	21.6	53.1	21.1	55.1	1	0	0	0	0	1	21.1	53.7	21.7	54.5	20.6	53.7	0	0	3	0	0	1
80	dx	56	0	10.75	25.37	8.73	24.5	10.03	26.98	7.54	22.1	7.96	22.57	9.49	25.95	21	52.1	22.2	53	20.8	54.4	0	0	0	0	0	0	21.1	54	21.2	52.3	20.2	53.9	0	0	0	0	0	0
81	dx	30	0	4.43	13.02	3.97	12.42	4.43	14.19	3.55	11.81	3.37	12.28	7.42	19.01	18.4	49.5	17.8	51.6	17.4	52.4	11	0	0	0	0	0	18.7	51.7	18.5	52.7	18.4	52.5	5	1	0	0	0	0
82	dx	29	0	6.45	20.19	6.74	21.48	7.8	26.68	5.87	18.67	6.81	21.03	8.03	28.19	19.1	52.1	18.8	51.6	16.7	52.8	0	0	0	0	0	0	19.6	49	18.6	48.4	18.6	50.1	0	0	0	0	0	0
83	dx	48	0	4.46	12.92	4.39	14.01	5.15	16.88	3.7	10.07	3.8	12.58	4.63	15.55	20.6	52.9	19.9	52.4	18.9	53.1	0	0	0	0	0	0	20.5	54.1	20	52.8	19.7	52	0	0	0	0	0	0
84	dx	58	0	9.32	24.53	5.8	17.36	7.26	22.43	6.26	16.61	6.54	17.86	6.78	19.47	20.1	51.4	19.8	49.7	19.1	51.9	0	1	0	0	0	1	20.3	53.5	20.7	52	21	53.6	0	1	0	0	0	0
85	dx	35	0	3.34	8.12	3.09	9.37	3.89	12.7	4.09	8.08	3.05	8.38	3.7	11.45	21.5	54.4	18.5	52.6	18.5	52.5	2	1	4	0	0	1	21.7	54.7	19.4	52.4	17.9	52.3	6	0	3	1	0	1
86	dx	42	0	3.37	10.8	4.51	16.27	5.22	19.59	3.99	15.1	4.88	17.29	5.24	20.07	19.8	53.7	19.7	53	18.2	50.7	0	0	3	0	0	1	19.9	54.1	19.8	51.5	20	52.8	0	0	0	0	0	0
87	dx	60	0	5.77	17.53	6.23	16.89	6.78	24.2	4.65	14.03	5.31	14.89	5.56	18.35	19.5	52.6	20.5	52	19.3	53.4	0	0	0	1	0	1	19	52.4	19.9	52.8	20.9	53.4	0	0	0	0	0	1
88	sn	27	0	5.3	17.06	4.91	15.63	7.81	20.22	4.07	12.89	5.52	16.1	8.71	21.14	21.8	55	19.5	54	19.2	55	0	0	0	0	0	2	21.3	53.8	20.1	51.5	19.5	52.3	0	0	0	0	0	1
89	sn	39	0	4.54	14.35	4.36	13.8	4.5	14.28	3.43	10.37	4.16	11.58	5.03	13.88	20.7	57.4	20.1	54.8	20.2	56.6	2	0	0	0	0	0	20.3	58	20.8	52.1	19.5	53	0	0	0	0	0	0
90	dx	51	0	4.5	14.15	4.29	13.18	4.65	17.62	4.47	13.56	4.45	13.58	5.91	20.43	20.2	53	20.8	50.3	21.5	52.8	1	0	0	0	0	1	20.7	53.3	20.4	52.9	20.8	54.3	0	0	0	0	0	0
91	dx	36	0	5.11	15.94	5.18	16.54	5.67	20.31	3.87	14.93	7.16	20.49	7.76	24.34	19.5	54	19.6	53.5	19.1	53.4	0	0	0	0	0	0	21.2	52.9	19.9	51.7	17.5	52.8	0	0	2	0	0	0
92	dx	74	0	4.47	14.65	5.15	16.26	5.87	19.26	4.93	14.5	4.64	15.62	6.21	20.41	21.43	56.41	21.92	50.04	19.77	54.35	6	7	0	2	1	1	22.52	53.41	21.61	53.96	23.55	53.47	7	4	0	2	8	2
93	dx	60	0	5.45	18.86	7.07	22.26	7.11	24.49	7.43	19.49	8.38	21.61	9.02	24.94	21.8	50.45	20.33	52.61	20.31	52.11	5	0	0	2	1	0	20.25	54.27	19.69	53.34	20.53	56.36	4	0	0	0	0	0
94	dx	62	0	6.99	20.34	5.68	16.93	6.54	19.53	5.07	13.15	5.22	14.76	5.36	17.31	20.89	57.68	19.86	54.33	18.67	57.32	0	0	0	2	2	0	19.76	57.5	20.01	56.63	18.39	57.78	0	4	0	1	1	1
95	dx	52	0	7.43	21.15	6.78	19.88	7.4	21.75	5.29	14.46	5.17	15.2	6.75	21.22	19.53	61.1	19.97	60.27	19.6	62.2	0	0	0	0	0	0	20.27	57.73	20.36	60.76	20.32	62.86	0	0	1	2	1	1
96	dx	23	0	5.2	14.46	4.09	12.36	4.1	13.44	3.51	12.15	3.82	11.98	3.78	14.07	20.7	51.7	21.6	52.6	22.6	51.6	3	0	2	0	0	0	20.6	53.8	20.2	52.9	20.5	53.4	0	0	0	0	0	0
97	dx	26	0	5.62	16.44	3.7	12.79	4.43	16.56	4.14	13.85	4.23	13.94	4.21	13.96	20.6	55.1	20.8	53.9	19.5	54.6	0	2	0	0	0	0	20.9	53.1	22	53.4	19	57.8	1	0	0	1	0	1
98	dx	23	0	4.16	11.52	3.07	9.16	3.45	10.88	2.88	8.52	2.98	8.22	3.26	10.31	19.3	52.6	19.8	53.8	18.7	51.9	6	0	0	1	2	0	18.7	53	19.4	52.8	19.3	54.6	9	6	0	4	0	1
99	dx	22	0	4.44	14.78	4.63	16.23	5.11	18.14	3.75	12.49	3.72	12.18	4.79	16.01	17.7	52.6	17.9	50.9	17.4	51.6	1	0	0	2	0	0	17.5	55.6	16.6	51.1	18.2	52.8	3	0	0	0	0	0
100	dx	22	0	4.14	12.15	3.99	13.54	5.24	17.27	3.3	10.77	4.69	14.09	4.71	15.18	18	52.7	18	51.3	17.9	52	0	0	0	1	0	0	16	51.4	18.4	51.4	18.7	49.7	0	1	0	0	0	1
101	dx	24	0	4.41	15.52	3.88	13.3	4.76	18.92	4.47	13.67	4.23	14.16	4.56	15.84	19.1	59.9	19.4	56	20.9	55.1	0	0	0	0	0	0	20.7	56.5	19.2	55.7	20.3	56.2	0	0	0	1	0	0
102	dx	25	0	6.05	17.75	5.98	18.97	11.1	32.19	5.58	15.69	5.62	18.84	7.31	20.49	20.8	56	19.9	55.6	19.4	58	0	0	0	0	0	0	21.5	57.5	20.5	54.8	21.5	55	0	0	0	0	0	0
103	dx	23	0	6.32	16.08	5.44	14.51	5.72	16.54	5.57	12.48	4.7	11.57	5.14	13.82	18.9	52.5	19.8	52.8	21.2	54.3	0	0	0	2	0	0	17.4	53.4	19.3	53.5	20.1	53.5	2	0	0	0	0	0
104	dx	23	0	10.91	27.55	4.92	16.79	5.72	20.85	4.88	13.5	4.76	13.22	4.22	14.15	19.1	54.8	19.3	51.7	20.1	54.8	5	0	0	0	0	0	18.8	57	18.9	53.1	19.9	52.2	2	0	0	1	1	1
105	dx	22	0	5.41	17.92	5.71	17.07	5.58	19.4	5.47	18.26	5.82	16.99	5.32	18.6	19.9	53.2	19.5	53.1	20.1	51.3	0	0	0	0	0	0	18.8	51.9	19.6	51.7	19.3	52.3	0	0	0	0	1	0
106	dx	22	0	3.65	9.97	3.47	10.71	3.76	12.75	3.26	9.47	3.61	10.28	4.36	12.64	19.8	58	18.8	55.7	19.1	53.7	1	1	2	0	0	1	18.9	56.6	18.6	57.9	19.8	56.5	0	0	0	0	1	0
107	dx	23	0	9.08	22.98	7.41	21.78	8	24.6	7.07	19.82	5.88	18.12	6.4	20.82	19.9	54.1	20.1	53.2	19.3	54.6	0	0	0	0	0	0	20.2	54.6	20.6	53.2	19.3	55.1	0	0	0	0	0	0
108	dx	30	0	6.7	21.64	6.13	21.6	7.29	24.07	5.44	16.66	4.73	17.4	6.5	22.55	19.4	53.2	19.7	52.6	20.3	53	0	0	0	0	0	0	19.4	52.3	19.5	52.1	19.3	53.4	0	0	0	0	0	0
109	sn	23	0	6.72	20.97	7.62	22.91	8.93	25.94	5.96	18.24	6.26	19.18	7.69	23.15	20.1	53.6	19.2	52.1	19.8	53.4	0	0	0	0	0	0	19.9	52.6	19.9	52.2	18.6	52.9	0	0	0	0	0	0
110	dx	51	0	6.85	18.67	5.4	16.15	7.23	21.51	4.98	13.42	4.59	15.4	5.54	17.09	19.7	53.6	20.8	54.1	21.1	54	0	0	0	0	0	0	19.9	53.6	20.2	53.7	20.5	53.8	0	0	0	0	0	0
111	dx	53	0	3.42	12.18	3.82	12.91	4.03	15.23	3.73	13.01	3.32	13.11	4.16	16.21	22	52.7	20.9	51.9	20.9	53.8	6	1	0	1	0	0	20.7	54.5	19.3	53.2	19.2	54.2	3	0	0	0	0	0
112	dx	62	0	9.01	31.87	9.8	31.14	10.24	39.31	8.77	30.73	11.05	33.25	13.5	36.84	21	54.9	20.5	54.2	21	55.6	0	0	0	2	0	0	20.1	53.3	21	53	21.2	53.6	0	0	0	2	0	0
113	dx	87	0	16.94	45.7	14.52	36.54	14.88	44.23	13.2	36.01	12.43	32.97	13.26	41.97	18.5	52.3	18.4	53.1	17.4	53.4	15	3	3	2	1	1	18.6	55.1	18.3	53.6	19.7	55.6	4	4	5	2	2	1
114	dx	90	0	13.02	37.32	13.15	39.18	13.79	47.59	14.21	27.81	14.94	38.31	13.92	47.73	21.2	61.3	20.2	61.7	20.1	60.9	0	0	0	0	0	0	21.1	53.5	21.1	54.8	21.9	54	2	0	0	0	0	0
115	dx	22	0	4.41	13.89	4.01	14.92	3.79	14.26	3.07	9.8	3.53	11.17	4.31	14.12	20.7	57.6	19.8	54.9	21.2	56	0	1	0	1	0	0	20.8	56.8	20.9	55.3	19.9	56.4	1	1	0	1	0	0
116	dx	22	0	7.52	19.56	6.05	18.83	6.4	21.05	5.6	16.11	5.81	15.79	6.38	18.75	19.8	52.9	19.5	53.1	19.6	54.2	0	0	0	0	1	1	20.2	52.4	19.6	53.3	19.2	53.4	0	0	0	0	0	0
117	dx	22	0	3.77	11.73	3.45	12.11	4.1	12.93	2.84	8.74	3.32	10.09	4.2	11.8	18.9	56	18.7	52.5	18.7	52.6	0	5	1	0	1	1	18.8	54.7	18	52.6	19.5	56	0	1	1	0	0	1
118	dx	22	0	5.68	15.23	6.38	13.26	5.44	16.01	4.97	12.58	4.45	12.19	4.98	15.99	20.4	57.7	19.7	55.1	19.8	56.1	1	3	0	1	2	0	19.5	55.6	17.6	53.1	17.3	56.4	2	0	0	1	0	0
119	dx	23	0	4.21	12.46	3.47	9.37	4.56	16.37	3.19	10.91	3.85	12.29	4.94	16.55	20	67.9	19.5	62.1	20	63.5	2	0	2	0	1	0	19.7	66.4	18.9	68.2	19.9	68.3	0	1	0	0	0	0
120	dx	23	0	3.72	10.83	3.6	10.92	4.61	11.73	3.31	9.5	3.1	9.65	3.85	11.2	19.1	53.7	19.2	51.4	18.7	52.5	4	0	0	0	1	1	19.5	53.7	19.3	53.6	18.5	54.4	3	2	5	1	2	2
121	dx	79	0	7.29	25.96	7.71	24.81	8.05	28.05	7.31	23.32	6.13	19.48	8.22	24.72	18.2	59.5	18	57.5	17.7	58.5	2	0	0	2	0	0	18.3	58.5	18.1	55.9	17.7	57.5	0	3	0	1	0	0
122	dx	81	0	14.49	42.01	14.59	42.59	16.06	46.64	11.87	32.23	11.29	34.3	13.29	39.73	20.4	56.9	19.8	58.8	20.8	58.7	0	0	0	0	0	0	20.4	58.4	19.7	55.3	19.9	61.9	0	0	0	0	0	0
123	dx	80	0	11.57	25.85	10.75	23.42	8.78	21.55	6.1	17.58	7.07	20.87	10	27.18	19.2	57.4	19	57.4	19.9	60.2	4	4	0	0	0	1	20.3	57.1	17.8	57.9	17.6	56.5	0	0	1	1	0	0
124	dx	45	0	4.84	14.2	5.27	15.76	6.4	17.28	3.29	10.57	3.88	12.05	4.69	14.33	18.8	51.3	18.4	53.7	18.8	51.9	10	1	1	4	0	0	18.4	51.6	18.4	51.8	18.9	54.3	2	0	0	2	0	0
125	dx	82	0	7.54	23.74	6.98	22.09	8.75	26.46	6.58	17.26	6.75	19.51	7.39	20.92	18.5	53.6	18.5	53.5	17	52.6	4	5	0	0	1	0	18.4	53.4	18.8	54.4	17.8	54.6	8	3	0	2	0	0
126	dx	53	0	5.5	16.73	5.28	18.1	5.63	19.8	3.65	12.26	4.81	14.37	5.67	16.93	20.4	53.6	19.3	52.1	18.2	53.2	0	0	0	1	0	0	20	53.5	20.5	51.8	18.5	52.4	5	3	0	1	1	0
127	dx	24	0	12.48	34.11	4.91	15.25	5.94	17.57	4.42	14.06	4.28	14.42	4.65	16.54	20.5	61.8	20.5	60.2	19.9	64.4	0	0	0	1	1	0	20	62.7	19.3	64	19.3	65.6	0	0	0	0	1	0
128	dx	22	0	3.54	11.68	2.63	9.77	3.84	11.6	2.97	10.78	2.89	10.38	3.63	12.44	18.5	55.7	19.3	53.9	19.3	54.8	6	0	0	2	2	1	19.7	51.9	19.2	53	19.9	55	0	0	0	1	0	1
129	dx	23	0	6.66	23.13	6.19	18.3	5.78	18.87	5.07	15.93	5.09	16.56	5.72	18.95	19.6	55.2	19.9	54	21.9	55.2	0	0	0	0	0	1	19.4	55.3	19.6	55	20.1	54.7	0	0	0	1	1	0
130	dx	24	0	12.36	30.77	7.11	22.17	10.71	29.57	5.83	15.92	7.67	19.86	6.95	21.13	20.37	54.51	19.76	52.45	20.46	53.56	0	0	0	1	1	1	20.83	54.95	20.44	53.48	20.75	55.2	0	0	0	0	1	1
131	dx	54	0	6.4	17.7	5.99	16.03	5.18	16.8	3.98	10.88	4.4	13.71	6.11	19.36	21.2	54.9	19.7	53.5	19.9	55.2	4	0	0	0	0	0	21.2	54.1	20.8	54.5	20.1	55	0	0	0	1	2	2
132	dx	50	0	11.65	28.16	7.97	21.32	8.19	24.13	6.24	17.64	6.18	18.03	7.47	23.95	20	55.5	19.9	54.7	18.8	55.7	0	0	0	0	1	0	21.4	56.3	19.8	56.2	20.1	57.6	0	0	0	1	0	1
133	dx	56	0	7.76	22.11	8.57	23.37	10.8	29.82	7.37	21.18	8.37	22.77	10.3	27.15	21.3	60.5	21.9	57.4	20	57.9	0	0	0	1	1	0	21.8	58.1	21.6	56.3	21.2	57.1	0	0	0	0	1	0
134	dx	30	0	7.02	22.66	6.65	19.9	7.34	22.42	5.71	17.5	6.16	17.57	5.43	19.53	23	54.1	20.5	52.4	18.9	54.2	0	0	0	0	0	1	21.6	52.8	20.8	52.6	19.9	53.9	0	0	0	0	0	1
135	dx	52	0	7.98	23.43	7.2	21.23	8.88	28.4	6.58	18.07	6.61	19.54	7.61	24.72	21.3	57.7	20.5	55.8	19.6	56.6	0	0	0	0	2	1	20.7	56.8	20.5	57.9	20.4	56.8	0	0	0	1	0	0
136	dx	51	0	7.02	19.21	9.15	23.26	9.46	24.1	8.69	21.23	6.76	20.45	9.59	23.5	19.9	55.6	20.1	56.8	18.9	57.1	1	0	0	1	0	0	20.5	56.2	19.9	53.5	18.8	56.5	0	0	0	1	0	2
137	dx	22	0	5.98	22.87	4.89	18.62	6.88	25.14	3.45	14.45	3.81	14.92	4.5	18.26	19.3	54	18.3	53.1	19.1	52.9	0	0	0	0	0	0	19.8	54	18.7	52.2	18.5	52.6	0	0	0	0	0	1
138	dx	20	0	3.06	11.56	3.14	11.72	3.38	13.44	2.77	10.16	3.1	14.53	3.28	13.27	18.5	53.1	18.5	52	16.6	52	2	0	0	5	0	0	19.9	54.7	18.9	54.7	19.1	52.9	0	0	0	0	0	0
139	dx	22	0	3.6	11.5	3.78	10.81	3.39	11.97	2.6	8.95	3.53	10	3.54	11.17	15.6	51.9	16.4	48	9.3	49.9	2	5	1	0	3	0	11	52.9	14.3	48.8	12.9	47.4	3	4	2	12	10	14
140	dx	22	0	2.99	10.74	3.22	12.19	3.76	12.5	2.62	8.91	2.76	10.1	3.06	12.13	19.9	53.9	19.9	51.1	19.9	51.8	0	1	0	1	2	1	19.8	54.1	20.3	54.9	19.7	54.8	1	0	0	3	1	0
141	dx	21	0	2.68	9.47	3.19	11.8	3.51	12.7	3.34	10.25	3.26	11.19	3.34	11.73	20.3	58.5	20.3	54.6	19.4	57	4	1	2	2	3	2	20.6	57	19.6	55.6	21.5	54.5	0	0	0	0	0	0
142	dx	20	0	3.58	11.06	3.31	12.16	3.93	14.45	3.03	10.61	3.23	11.57	3.74	13.7	19.4	54.6	18.6	53	17	53.7	4	1	0	1	0	1	19.2	55.5	19.2	54.9	18	55.2	3	0	0	0	0	0
143	dx	20	0	3.23	10.04	3.45	9.9	3.39	11.67	3.18	9.06	3.53	11.64	3.88	13.18	16.4	51.6	18.1	52.4	17.9	54	3	0	0	0	1	1	18.6	52.3	19.6	56.2	15	52.5	0	0	0	0	0	0
144	dx	21	0	4.12	12.53	3.58	12.53	4.23	13.75	3.13	8.59	3.15	9.82	3.13	11.78	19.2	54.1	18.4	52.8	17.2	51.6	3	0	1	0	1	3	17.7	52.5	15.5	50.9	18.5	53.8	5	2	0	2	6	0
145	dx	34	0	8.07	22.79	8.07	23.38	7.14	23.26	7.05	20.16	7.58	21.51	7.28	22.43	20	59.2	20.8	58.2	19.9	56.5	0	0	0	0	0	0	21.5	56.5	21.8	57.2	20.3	57.8	0	0	0	0	0	0
146	dx	38	0	8.79	24.44	9.35	24.51	8.82	26.67	6.54	19.65	6.7	20.35	7.96	25.46	20.5	55.3	20.1	55.6	19.7	56.9	0	0	0	0	0	0	21.1	58.1	21.3	57	21	60.1	0	0	0	0	0	0
147	dx	38	0	6.89	23.02	7.22	24.12	7.87	27.25	5.76	20.11	5.65	21.38	6.92	23.25	22	57	21	55.5	20.4	55.3	0	0	0	2	0	1	21.6	56	20	55.4	21.7	53.5	0	0	0	0	0	0
148	dx	61	0	10.09	31.48	9.12	27.91	8.66	28.85	6.7	21.29	7.92	23.02	8.05	27.42	21.2	60.4	22.9	56	21	57.3	0	0	0	0	0	0	21.2	59.1	21.1	56.7	20.3	57.7	0	0	0	0	0	0
149	dx	74	0	6.99	21.59	7.4	18.88	6.3	21.51	4.81	14.06	4.49	15.04	4.73	16.54	18.8	53	19.6	56.6	19.7	55.7	4	0	0	1	1	0	19.9	51	19.9	51.4	18.8	51.2	5	0	0	0	1	0
150	dx	72	0	7.02	22.53	5.65	18.62	7.31	21.41	5.07	15.89	5.95	17.28	6.91	21.85	20.6	50.4	19.7	50.7	19.8	51.5	9	0	2	2	0	1	20.3	45.1	19.2	51	19.8	50.6	10	0	3	2	0	1
151	dx	72	0	5.66	16.34	5.53	17.76	5.95	19.03	4.23	13.41	5.08	15.78	5.39	18.15	19.8	52.8	18.8	52.2	18.8	52.6	0	0	1	0	0	0	20.3	50.7	18.9	50.5	19.8	52.1	2	0	0	0	0	0
152	dx	65	0	6.67	17.67	5.88	17.52	6.59	19.89	5.01	15.45	5.13	15.47	5.34	17.65	20.2	54.4	20.7	53.1	18.6	54.1	6	1	5	0	0	0	20.2	57.5	20.8	57.9	18.6	60.9	7	0	0	4	0	0
153	dx	79	0	5.63	17.01	6.7	19.09	7.66	22.08	7.33	22.07	8.13	22.61	8.47	24.79	19.4	44.9	18.9	49.9	19.1	48.9	18	2	16	5	1	4	18.3	46.8	19.4	49.9	17.5	46.8	7	0	7	2	0	0
154	dx	83	0	5.32	14.75	5.37	15.11	6.94	21.04	6.2	19	6.07	17.62	7.53	20.78	20.3	52.2	19.1	52.2	18.5	55.1	3	3	0	0	0	0	19.4	52.5	19.7	51.8	19.5	54.3	4	0	3	0	0	0
155	dx	74	0	4.23	12.52	4.76	13.15	4.48	13.36	3.87	11.78	4.72	12.99	5.49	16.21	20.3	53.4	18.8	52.5	19	54.9	13	5	4	1	1	0	18.8	53.5	19.4	51.4	18.4	52.8	7	11	5	0	2	1
156	dx	52	0	3.61	9.9	3.88	11.77	4.36	13.57	4.4	10.95	4.51	11.64	5.05	17.04	20.9	52.8	20.5	52.1	19.8	53	0	1	2	0	0	0	21.5	53.2	22.3	51.8	22	52.9	2	0	2	0	0	0
157	dx	46	0	3.71	10.59	2.95	9.6	3.86	12.65	3.01	10.75	3.16	11.79	4.49	15.18	22.3	51.6	20	46.6	18.8	48.5	3	11	7	0	3	1	20.8	52.9	21.7	52.7	20.9	51.7	0	1	3	0	1	0
158	dx	58	0	6.13	16.18	4.97	16.53	5.36	17.49	4.74	14.97	4.78	14.46	6.04	17.89	19.2	57	19.4	52.7	18.6	53.4	1	0	0	2	1	0	21.5	55.5	19.5	55.6	18.9	55	2	0	1	0	0	1
159	dx	46	0	3.48	11.09	2.92	10.74	4.76	15.54	3.47	12.87	3.5	12.06	3.92	15.11	21.7	59.6	18.9	58.4	20.3	57.1	1	4	0	1	0	0	21.5	56.8	20.6	57.5	20.3	60.4	1	0	0	0	0	0
160	dx	59	0	6.69	20.32	7.77	24.72	8.35	27.48	7.82	21.74	7.42	24.3	8.01	26.86	20.6	64.9	21.8	69	20.1	67	0	0	0	0	0	0	21	61.2	21.1	64.4	21.4	63.1	0	0	0	1	0	0
161	dx	60	0	4.59	15.25	4.72	13.73	4.52	15.09	3.63	12.29	4.07	13.37	4.93	16.31	20.4	62.6	19.4	62.9	20.2	63.6	3	0	0	1	0	0	20.7	64.2	20.6	60.9	20.2	63.1	2	1	0	0	1	0
162	dx	63	0	5.25	16.18	4.12	13.15	4.46	15.04	3.45	11.38	4.1	13.14	3.8	14.08	19	53.4	19.4	55.5	19.4	54.8	0	0	0	0	0	0	21.1	54.7	20.1	56	20.8	54.4	1	0	0	0	0	0
163	dx	83	0	15.95	40.02	18.55	41.05	18.19	43.59	16.79	37.28	20.69	44.89	19.75	44.01	22	55.4	20.5	54.7	21.9	56.6	0	1	1	1	0	0	20.6	56.8	22	58.1	19.8	56.1	7	0	0	2	1	3
164	dx	69	0	15.44	38.52	12.58	30.7	11.02	29.6	17.7	39.92	16.88	37.46	16.81	37.67	20.1	55.2	20.8	56.6	20.3	58.2	1	0	0	0	0	0	21	58	21	55.7	20.1	56.1	0	0	0	0	0	0
165	dx	20	0	4.78	13.4	4.76	13.41	6.3	15.99	4.07	10.3	3.71	11.56	4.06	11.79	20.5	60.3	20	56.3	20	58.9	2	0	0	2	0	0	20.3	56.8	20.2	55.9	19.4	55.2	0	0	0	0	0	0
166	dx	54	0	6.8	22.9	5.24	17.73	5.56	19.86	4.87	14.74	5	16.09	5.08	18.31	20.4	64.7	21.5	59.9	19.9	60.3	1	0	0	0	0	0	22	62.5	21.3	62.5	20.1	62.9	0	0	0	0	0	0
167	dx	55	0	12.73	34.7	10.87	28.19	10.84	32.99	9.32	27.45	8.97	24.5	11.16	30.68	21.3	53.4	19.7	52.3	20.3	52.7	0	0	4	0	0	0	21.2	53.1	20.7	52.4	20.1	52.5	0	0	3	0	0	0
168	dx	28	0	8.61	28.91	5.01	18.81	5.81	21.8	4.59	15.93	4.65	16.23	5.39	18.95	21.1	51.5	19.8	53	20.1	53.7	1	0	0	0	0	0	19.5	52.2	20.3	51.9	20.2	53	1	0	0	0	0	0
169	dx	25	0	8.13	25.94	7.72	22.83	5.75	21.59	4.72	17.99	5.85	19.11	5.48	19.5	21.9	51.4	20.7	52.8	20.2	53.2	0	0	0	0	0	0	21.2	52.1	20.2	52.1	20.4	52.3	0	0	3	0	0	0
170	dx	28	0	7.11	20.37	7.43	21.06	6.46	19.42	5.55	17.03	5.3	16.32	6.1	18.94	21.9	53	21.5	53	20.2	52.7	0	0	2	0	0	1	21.9	59.1	21.5	56.1	21.1	58.8	2	0	0	0	0	0
171	dx	53	0	6.7	22.04	6.87	22.12	7.76	26.6	6.13	18.84	6.42	23.17	7.59	28.28	20.5	55.5	19.7	54.4	19.8	56.2	3	0	0	0	0	0	20.5	52.7	20.7	52.1	20.2	53.6	0	0	0	0	0	0
172	dx	55	0	5.3	18.21	5.99	19.38	6.88	24.81	3.95	17.61	5.05	20.08	5.47	22.19	32.25	42.91	32.92	34.79	36.23	41.85	0	3	0	29	34	26	17.41	49.98	17.25	58.99	16.36	56.78	18	0	1	16	5	5
173	dx	56	0	12.44	44.51	9.75	34.14	10.27	35.11	9.76	30.13	8.71	29.6	9.19	29.72	20.5	71.8	22.2	68.1	20	70.3	1	0	0	0	0	0	21	78.5	20.8	74.7	20.5	73.5	0	1	0	0	0	0
174	dx	30	0	7.55	23.96	5.38	16.67	6.38	19.66	4.14	14.25	4.57	14.48	4.7	16.21	21.3	63.1	21.7	59.8	20.6	62	0	0	0	0	0	0	20.7	67.9	22	67.7	20.8	64.7	0	0	0	0	2	0
175	dx	84	0	25.19	70.7	29.15	73.59	28.6	69.04	24.01	59.19	27.44	69.11	31.37	80.08	22.1	64.4	22.6	69.1	21.2	69.6	0	0	2	1	0	1	21.8	70.7	22	67.5	20.1	61.5	1	1	4	0	0	1
176	dx	81	0	22.56	61.26	23.51	61.53	24.63	64.15	20.01	48.71	20.88	54.08	21.31	58.89	20.6	58.5	19.7	59.6	21.5	58.2	0	0	0	0	1	0	20.5	59.6	20.8	57.5	19.5	59.1	0	0	0	0	0	0
177	dx	55	0	6.72	20.39	7.39	20.41	6.76	19.73	6.3	16.66	7.78	21.3	7.85	20.14	20.5	59.1	21.6	59.3	20.5	57.7	1	0	0	1	0	0	22	59.7	20.6	55.5	21.4	59	0	0	0	0	0	0
178	dx	55	0	6.06	17.34	4.4	14.18	6.85	20.32	4.92	16.16	4.29	13.93	5.29	15.49	22	61.7	22	59.3	19.1	64.6	5	1	0	2	0	0	21	63.6	20.2	68	21.2	61.9	4	2	0	4	1	0
179	dx	59	0	9.88	30.73	7.91	24.72	9.12	29.03	6.07	18.74	5.93	18.67	6.93	20.87	20.9	62.4	20	62.9	20	65	0	0	0	0	0	0	20.9	65.5	20.1	64.9	20.4	64.5	0	0	0	0	0	0
180	dx	59	0	6.81	19.87	7.93	21.84	8.16	24.18	8.09	19.91	8.49	22.86	8.02	22.88	21.6	52.9	20.9	52.3	20.5	50.2	0	0	2	0	0	2	22.2	52	22.2	51.6	22	53.1	0	0	0	0	0	0
181	dx	61	0	4.97	16.26	6.89	21.97	6.84	22.54	4.66	18.84	6.99	23.69	6.54	26.08	20.1	53.1	20.7	54.7	19	57.4	8	3	6	2	1	3	21.3	56.3	20.8	54.5	21.6	57.7	3	0	4	0	0	0
182	dx	60	0	6.24	21.86	5.51	21.12	8.36	24.87	5.18	14.77	5.2	16.23	5.58	20.3	20.3	53.8	20.6	53.7	20.8	53.6	0	0	0	0	0	0	20.3	53	20	53.7	20.8	53.2	0	0	0	0	0	0
183	dx	65	0	7.99	19.87	6.43	19.62	8.14	23.91	5.9	17.45	6.14	16.81	5.8	19.14	19.94	51.95	20.03	52.2	19.22	50.94	1	0	3	0	0	0	20.66	51.93	19.37	50.52	19.12	52.64	7	2	0	1	0	0
184	dx	30	0	5.06	18.15	5.13	17.2	5.08	18.46	4.57	15.58	4.29	14.85	4.78	16.53	20.17	53.67	19.95	51.63	18.69	52.8	0	1	0	0	0	0	19.62	53.29	20.48	51.29	18.69	52.48	2	0	2	0	0	0
185	dx	63	0	11.21	29.48	7.16	19.79	7.28	21.98	4.83	16.68	7.11	17.76	7.07	19.66	19.57	54.08	20	52.58	19.26	53.52	1	0	0	0	0	0	19.65	53.3	18.38	52.34	18.71	53.95	2	2	4	1	1	0
186	sn	63	0	12.82	34.56	10.87	32.9	10.31	38.97	10.07	30.96	8.26	31.24	9.89	37.42	19.1	55.2	19.8	53.9	18.5	55.7	0	0	0	0	0	0	19.6	54.1	19.5	54.7	19.9	53.9	0	0	0	0	0	0
187	dx	63	0	6.36	23.75	5.94	22.29	6.98	25.74	6	18.77	6.1	18.98	7.85	25	19.3	53.3	18.3	52.6	19.1	53	1	0	6	0	0	0	19.4	51.9	18.4	51.9	17.9	52.6	1	0	0	0	0	0
188	dx	50	0	12.19	28.21	11	24.88	12.18	26.9	8.74	19.42	7.35	18.9	7.22	20.02	20.1	52.2	19.1	53.6	18.5	54	0	0	0	0	0	0	19.4	54.5	19.4	53.8	20.4	54.4	0	0	0	0	0	0
189	dx	55	0	7.38	17.52	7.49	19.97	6.38	22.97	5.33	18.68	6.47	20	5.85	23.52	18.83	52.06	19.73	50.65	18.27	51.47	2	5	3	1	2	0	19.28	52.56	19.37	52.69	21.15	54.08	3	4	3	1	0	0
190	dx	24	0	4.77	17.24	4	14.91	4.79	16.14	3.38	12.31	3.15	11.86	4.11	16.05	18.59	53.45	18.01	51.57	17.87	53.75	2	4	0	0	2	0	19.11	52.85	17.19	54.96	18.06	51.63	8	0	0	1	0	0
191	dx	61	0	7.66	24.68	6.96	21.57	8.86	24.45	6.85	19.96	8.49	23.48	7.91	23.05	19.9	62.64	20.03	60.82	17.47	61.62	4	0	3	0	0	1	19.28	63.06	20.31	59.67	19.08	59.51	4	1	0	2	0	1
192	dx	83	0	6.13	19.25	7.63	22.02	10.03	28.91	6.32	19.94	6.53	21.11	8.76	25.43	19.5	56.5	19.1	52.9	17.2	54.8	3	0	0	1	0	0	18.8	58.9	18.5	53.6	17.9	54.8	4	0	0	0	0	0
193	dx	25	0	6.69	21.02	5.61	17.19	5.67	18.75	4.17	11.69	4	12.09	4.51	14.43	20.42	60.26	20.58	56.96	18.96	57.33	0	0	0	0	0	0	21.08	58.06	20.52	57.82	19.72	56.85	3	0	0	0	1	0
194	dx	27	0	3.81	13.25	5.26	15.45	5.2	17.64	4.28	13.86	4.87	15.34	5.21	16.42	20.2	61.8	19.4	56.6	19.5	56.6	0	0	0	0	0	0	20.9	58.8	19.7	59.6	19.8	60	0	0	0	0	0	0
195	dx	65	0	5.15	19.23	7.08	21.5	6.49	21.31	5.32	18.53	6.05	18.36	6.86	21.06	18.63	62.52	19.61	61.66	17.04	58.72	9	1	0	1	2	1	21.62	62.04	19.22	62.29	18.48	60.33	2	0	0	2	0	0
196	dx	25	0	3.88	12.1	4.34	15.06	3.74	14.58	3.98	12.49	4.2	14.75	7.29	23.89	20.91	60.22	20.83	63.28	19.9	58.13	7	0	1	3	0	1	20.37	63.05	20.95	61.31	19.75	59.81	0	1	0	0	1	0
197	dx	22	0	4.63	15.9	3.71	12.6	4.51	18.04	3.48	11.82	3.63	12.72	4.78	19.11	20.19	60.43	20.09	59.27	19.22	61.37	0	0	0	1	0	0	19.79	67.44	20.41	64.42	19.27	61.64	2	0	0	2	0	0
198	dx	49	0	7.48	23.32	7.82	22.26	6.81	21.74	5.75	11.68	4.53	14.47	5.04	15.77	21.1	63.7	21.3	61.7	18.4	59.5	0	0	0	0	0	1	21.5	63.5	20	60.5	20.4	59.8	0	4	0	2	1	0
199	dx	58	0	10.2	31.56	7.58	23.46	10.59	28.21	7.48	20.88	8.57	25.44	7.69	24.81	20.9	60.1	19.9	63.1	20.1	66.1	0	0	0	0	0	0	19.9	60	20.2	58.3	19.5	60.2	0	0	0	0	0	0
200	sn	26	0	3.7	10.03	3.9	9.98	3.56	11.11	4.1	10.17	3.24	9.47	4.39	11.63	19.5	55.2	19.8	51.8	20	57.2	0	0	0	2	1	1	18.8	54.8	20.3	53.7	17.9	55.3	0	0	0	5	1	1	17.6	17.52	15.35	14.95
201	dx		1	4.47	14.17	5.03	15	5.56	16.54	5.02	13.37	5.18	14.34	5.92	15.45	19.63	53.11	20.02	53.72	18.15	57.79	0	0	0	3	2	2	19.81	54.36	19.79	53.04	19.69	58.01	0	0	0	3	2	2
202	dx	75	1	n.a.	n.a.	6.93	24.52	17.65	n.a.	8.28	23.6	7.97	26.43	8.66	30.38	19.81	32.25	20.35	54.92	20.27	54.73	14	18	8	7	4	2	20.86	48.18	20.8	52.5	19.55	52.21	27	13	5	6	5	0
203	dx	31	1	5.77	17.51	4.38	14.46	5.3	17.7	5.68	15.93	5.31	16.97	5.45	17.79	21.87	59.56	21.69	56.55	20.84	57.33	0	0	0	2	0	1	20.98	58.65	20.58	58.58	20.32	58.76	0	0	0	3	1	1
204	dx	57	1	n.a.	n.a.	8.21	22.96	9.3	26.13	7.21	20.86	8	22.16	9.22	25.53	22.02	38.94	19.49	47.98	25.13	33.18	4	1	0	1	0	4	21.88	26.98	18.9	41.71	25.57	46.39	3	0	0	1	0	5
205	dx	75	1	18.78	52.37	21.16	52.94	20.8	59.92	18.66	43.3	24.53	52.27	24.67	48.6	21.34	61.28	22.81	57.18	22.54	61.48	17	16	11	8	9	5	26.19	41.68	25.13	60.88	21.84	57.41	27	29	9	16	8	6
206	dx	28	1	11.25	26.13	7.42	30.4	11.67	36.2	6.48	27.4	9.66	30.67	17.63	40.49	19.85	52.72	18.99	51.76	17.62	51.75	1	0	0	0	0	0	19.1	53.63	18.32	52.42	18.86	52.32	0	3	4	0	0	0
207	dx	27	1	12.59	30.58	14.78	33.78	16.99	40.83	10.2	24.89	11.7	28.52	14.42	36.58	21.56	52.74	20.7	53.18	18.81	53.53	11	8	2	3	2	2	21.46	55.29	18.71	53.44	18.87	52.69	8	8	4	1	2	1
208	dx	27	1	7.89	20.67	9.5	26.61	9.13	26.31	7.43	19.49	8.38	21.61	9.02	24.94	20.81	53.3	19.73	50.23	17.65	50.43	9	9	5	2	3	2	19.87	52.75	19.7	52.6	20.14	51.7	7	10	4	4	3	2
209	dx	68	1	5.64	18.15	7.4	18.83	6.89	22.44	4.93	15.76	5.61	17.67	6.19	19.56	20.25	52.69	21.27	52.93	20.4	53.38	9	3	0	0	0	0	20.03	54.7	20.5	52.8	21.32	52.35	8	6	1	1	1	0
210	dx	29	1	22.75	57.33	22.66	56.8	22.82	56.52	16.59	40.04	15.38	44	16.05	43.87	20.63	50.5	19.28	52.3	18.98	49.54	13	7	7	6	2	4	19.66	51.86	20.01	54.87	19.03	56.86	13	7	9	5	3	2
211	sn	24	1	15.38	45.17	10.97	34.57	12.34	37.7	9.29	32.34	12.47	37.77	12.09	37.15	19.63	51.77	18.79	52.86	18.31	51.8	4	0	0	0	0	0	21.61	53.95	19.56	53.89	18.41	54.67	4	3	0	0	1	0
212	dx	27	1	11.12	35.16	10.25	27.76	11.01	29.35	5.93	18.5	6.33	17.53	8.62	25.69	20.2	54.2	20	53	19.6	46.5	13	1	16	0	0	1	20.2	52.6	20.9	51.4	21.8	50.5	18	8	6	0	1	0
213	dx	55	1	11.07	30.37	11.08	31.6	11.17	30.42	8.57	23.39	10.81	27.57	11.23	31.17	20.5	55.9	21.3	57.6	22.5	54	5	13	2	1	1	1	21.8	56.4	22.3	57.9	21.1	55.7	7	12	5	2	2	1
214	dx	54	1	9.7	28	8.99	28.56	10.17	34.47	7.38	21.4	7.85	25.27	9.32	32.36	18.9	51	18.8	49.5	19.2	50.9	0	0	0	2	2	2	18.6	51.6	18.4	52.7	18.1	56.4	0	0	0	0	0	0	24.8	24.79	47.29	40.23
215	sn	26	1	14.46	36.57	11.02	31.39	11.49	35.13	10.54	29.8	9.48	30	12.41	32.45	19	58.8	18.4	60.8	18.7	57.4	9	3	1	2	1	0	20.2	62.7	19	61.9	20	58.7	5	1	0	0	3	0	53.23	44.85	53.5	55.76
216	dx	45	1	18.78	47	16.18	47.06	14.18	43.33	14.34	34.19	13.5	41.1	16.9	47.96	20.9	68.6	20.9	70.9	20.6	72.9	2	0	0	2	0	0	20.5	65.9	21	68.2	20.9	73.7	1	0	1	0	1	0	39.31	28.16	44.54	37.82
217	dx	76	1	28.62	70.21	25.88	53.86	25.61	54.07	20.28	42.88	20.5	40.12	21.26	43.37	23.9	49.1	21.5	71	21.5	69.2	0	7	5	2	5	4	21.4	49.6	21.5	66.6	20.3	70.6	11	7	5	10	3	3	45.21	39.35	48.25	49.14
218	dx	47	1	7.18	20.6	6.91	21.89	8.4	26.25	5.74	17.69	6.8	20.53	8.35	24.15	18.3	57.5	18.3	60.3	19	62.4	7	16	0	0	0	0	19.6	58.5	18.6	59.8	18.5	62	4	20	0	0	0	0	30.25	23.92	24.77	24.9
219	dx	50	1	13.15	35.46	11.77	34.81	11.75	34.5	10.29	28.89	10.05	30.26	9.59	30.66	19.4	52.3	19.1	53	18.7	55	4	16	3	0	0	0	19.2	48.7	18.8	52.8	19	54.1	11	19	2	2	1	0	38.65	28.9	39.98	32.22
220	dx	72	1	10.74	44.6	13.34	53.73	18.79	64.41	11.28	43.62	16.17	56.89	19.15	65.5	19.61	54.37	19.89	54.61	15.15	54.5	0	1	0	3	3	6	20.03	54.52	19.54	54.8	17.05	55.42	0	0	0	0	0	5
221	dx	71	1	7.21	18.3	6.47	17.91	9.47	24.7	7.39	19.52	8.3	21.97	16.6	25.57	22.4	53.69	19.81	50.32	18.86	54.33	0	0	0	4	7	3	22.14	55.64	20.99	57.8	19.81	57.91	0	0	0	2	3	2
222	dx	52	1	9.08	20.62	7.28	21.19	8.52	25.85	5.45	14.95	6.3	19.76	8.2	23.65	19.91	55.47	21.75	56.14	20.54	56.23	0	0	0	1	0	0	20.48	55.97	20.01	58.09	19.59	56.19	0	0	0	1	0	4
223	dx	33	1	8.31	34.61	10.21	30.68	15.54	42.72	12.34	38.5	15.07	42.19	16.08	46.68	24.62	64.23	27.99	63.08	29.86	72.74	0	0	0	3	2	3	24.45	59.1	23.03	62.03	20.6	62.7	0	2	0	2	2	2
224	dx	52	1	13.67	41.3	14.31	36.17	11.29	36.48	12.18	37.11	12.36	36.11	11.93	39.03	20.75	66.34	21.03	62.84	20.05	62.08	1	0	0	1	1	0	21.39	64.3	21.86	64.96	20.9	64.35	0	0	0	1	1	1
225	dx	59	1	5.17	14.37	5.87	16.32	7.1	22.65	5.06	13.12	6.35	17.99	6.03	21.41	19.95	52.77	19.68	50.98	19.37	53.85	0	1	0	0	0	0	19.24	58.89	19.75	56.83	18.32	59.49	1	0	0	2	1	1
226	dx	61	2	4.91	19.5	4.56	17.18	4.75	20.31	3.89	14.32	3.98	14.75	4.84	18.23	31.51	51.9	27.08	52.62	46.3	54.51	4	0	0	4	4	13	34.08	55.51	28.27	53.26	45.91	53.32	3	0	0	4	4	14
227	dx		2	6.53	17.45	6.51	23.1	7.22	25.93	5.61	19.77	7.64	22.71	7.79	26.6	19.54	61.61	19.19	60.75	18.6	56.35	1	1	1	1	1	3	19.74	58.59	19.64	59.11	18.05	58.52	0	0	0	3	3	3
228	dx	81	2	18.21	46.42	14.34	39.11	20.18	52.15	12.57	38.78	17.54	45.63	21.57	52.44	20	12.7	19.9	9.5	18.2	10.9	0	0	0	30	20	28	18.8	9.8	19.9	10	18.1	6.4	0	0	0	29	24	14	42.21	39.45	43.41	38.27
229	dx	51	2	6.33	27.46	8.25	25.4	7.79	24.14	6.93	20.65	6.22	19.31	7.44	23.37	17.4	13.4	19.9	21.9	18.4	15.5	0	0	0	43	53	40	21.7	25.2	17.5	18.7	17.8	9.1	0	0	0	38	40	20	48.11	71.23	26.14	27.3
230	dx	63	2	6.58	17.3	5.77	14.91	6.14	16.9	4.67	12.48	5.47	13.38	5.41	15.57	17.9	42.1	20	40.7	18.3	35.5	0	0	0	20	18	21	18.6	41.2	19.2	37.7	19.7	39.6	0	0	0	20	25	14	19.93	17.78	21.7	17.32
231	dx	43	2	9.9	31.81	20.15	39	9.27	36.38	6.97	24.58	6.45	25.1	6.6	22.19	17.7	49.3	16	41	17.7	50	13	3	0	3	0	1	17.4	45.3	15.8	51.4	12	45.1	0	0	0	13	10	18	70.96	63.21	n.a.	n.a.
232	dx	63	2	66.09	138.5	50.34	89.71	41.25	76.16	39.61	83.76	42.94	99.68	26.52	75.64	23.3	50.9	15.4	50.2	24.4	71.9	9	21	29	14	24	10	16.4	48.9	18.5	53.9	24.5	53.8	19	24	23	20	18	15	117.49	130.12	25.89	26.52
233	dx	20	2	7.14	25.83	7.74	27.39	8.24	27.94	5.88	20.29	5.7	19.92	6.44	12.58	19.8	58.9	19.9	60.9	19.6	61	0	0	0	0	0	0	19.8	60.5	20.5	62.1	19	60.8	0	0	0	0	1	0	26.06	23.85	25.57	27.53
234	dx	73	3	6.85	17.72	6.73	17.11	7.65	23.18	7.45	16.63	6.73	17.87	8.57	22.5	22.03	53.75	19.45	52.9	18.82	52.6	9	1	0	0	0	0	19.89	52.52	21.1	54.43	18.35	54.63	1	3	0	0	0	0
235	dx	64	3	7.55	23.03	7.21	24.21	10.56	31.18	6.32	19.7	6.43	22.02	8.14	27.67	20.52	53.22	20.03	52.82	19.54	53.28	6	0	0	1	0	0	20.67	54.73	20.53	52.97	20.04	53.73	4	0	0	1	0	0
236	dx	42	3	6.38	21.05	6.42	20.34	6.53	22.74	4.86	13.83	4.56	16.33	5.64	18.29	20.3	44.4	20.3	43.1	19.6	41.1	0	0	0	12	11	26	19.9	44.1	19.9	47.5	20.3	47.7	0	0	0	12	10	9	16.11	17.8	17.8	16.45
237	dx	50	3	7.47	20.44	6.25	19.35	6.99	22.06	5.51	15.58	6.35	20.9	9.46	26.71	20.1	46.6	20.9	43.8	21.7	40.3	0	0	0	15	18	24	21.2	43.9	20.7	47.2	20.1	42.6	0	0	0	21	14	17	28.53	28	32.6	34.32
238	dx	48	3	15.35	45.32	12.22	50.28	22.87	70.97	16.03	50.31	16.02	53.93	15.91	54.22	20.7	43.4	19.8	42.8	n.a.	n.a.	0	0	n.a.	19	18	n.a.	19.9	39.2	23.3	36.6	19.1	31.1	0	0	0	31	30	37	58.49	60.27	60.69	46.07
239	dx	47	3	5.1	12.55	5	14.21	5.55	17.79	4.19	11.88	4.86	13.59	5.05	15.91	19.6	54	20.8	51.1	18.4	53.8	0	0	0	2	4	2	19.8	53	19.8	52.5	20.1	51.8	0	0	0	2	2	2	17.29	15.62	16.46	17.56
240	dx	57	3	10.74	31.41	7.79	26.62	6.96	27.44	6.63	25.06	8.73	26.95	8.74	33.83	21.1	54.7	21.1	54.2	20.8	54.2	0	0	0	1	1	3	20.4	55.9	21.4	53.4	21.2	56.2	0	0	0	2	2	1	21.26	18.47	23.77	20.01
241	dx	50	3	10.57	31.47	10.48	29.95	11.12	30.12	7.6	28.45	8.03	28.87	12.25	34.6	20.6	53.4	19.9	53.8	18.6	52.4	0	0	0	1	1	2	20.5	53.9	20.8	55.8	19.4	54.9	0	0	0	1	1	1	38.25	32.54	72.26	49
242	dx	40	3	7.31	22.49	7.43	23.7	8.96	29.24	7.26	21.39	8.46	23.54	7.43	25.75	20.8	52.3	20.2	52.5	20.6	54.8	0	0	0	4	3	3	18.3	52	19.4	51.2	19.9	51.9	0	0	0	3	2	3	24.66	26.22	28.88	28.9
243	dx	58	3	5.21	13.75	5.25	13.99	5.51	18.71	4.85	13.9	4.79	14.52	5.14	16.44	15.4	50.4	17.4	49.1	17.6	49.9	0	0	0	9	5	4	16.9	50	17.8	48.1	17.2	48.3	0	0	0	8	6	9	21.51	19.73	24.97	22.93
244	dx	78	3	12.71	27.63	10.82	30.04	13.63	34.61	11.91	29.27	10.33	30.93	11.66	34.42	19	49.8	19.2	49.9	19.4	51.3	0	0	0	3	1	2	19.6	50.6	20	47.6	19.2	51.8	0	0	0	3	2	1	29.79	25.65	27.1	24.62
245	dx	63	3	15.76	54.52	15.26	50.57	17.72	60.17	11.16	40.68	12.07	41.63	14.25	49.59	19.4	54.7	18.9	54.1	19.1	53	0	0	0	1	1	1	19.6	56.5	19.2	55.5	18.8	54.3	0	0	0	1	1	1	28.27	28.02	29.54	29.81
246	dx	50	3	8.21	19.83	6.02	16.89	6.05	17.15	5.24	13.62	4.78	14.19	5.27	16.23	20	51.9	19.3	51	20.8	49.9	0	0	0	1	2	1	18.5	50.7	19.1	50.9	20	50	0	2	2	0	0	0	20.31	17.98	19.8	19.31
247	dx	23	3	12.6	36.39	10.54	36.47	12.28	38.13	11.33	32.04	12.47	35.75	11.53	35.29	19.5	58.4	20.2	58.4	19.1	62	0	0	0	0	0	0	19.4	60.7	20.3	59.9	20	61.1	0	0	0	0	0	0	19.52	19.08	20.69	19.54
248	dx	50	3	9.97	25.09	7.22	20.61	8.18	24.83	6.63	17.92	5.93	16.5	6.33	22.53	19.2	53.2	19	52.5	18.4	51.3	5	3	0	3	0	0	18.9	55	19.3	51.7	18.6	53.4	3	0	0	1	3	0	31.32	19.21	21.13	24.07
249	sn	43	3	3.06	11.66	3.7	12.27	5.22	14.35	2.81	9.09	3.31	9.81	3.19	9.89	18.6	52	18.8	53.9	19.9	56.1	6	1	0	4	0	0	19.8	58.2	19.9	55.6	19.6	53.6	5	4	0	2	1	1	16.77	15.75	17.28	15.15
250	dx	59	3	17.28	37.6	9.36	26.19	11.64	32.89	7.29	21.08	5.99	20.13	8.77	26.88	19.3	54.7	18.3	61	18.2	65	0	0	0	0	1	1	19.4	56	19.1	51.7	19.1	56.2	1	22	0	0	0	0	23.72	21.02	23.36	20.21
251	dx	47	3	6.74	20.44	7.99	23.7	6.88	24.27	5.75	18.31	6.56	21.56	6.75	23.97	20	57.4	19.6	57.6	18.2	60.7	0	21	0	0	0	0	19.9	58	19.6	62.5	19.9	61.9	1	17	0	0	0	0	21.07	19.16	23.02	19.49
252	dx	67	3	10.91	26.96	8.02	26.15	12.05	33.78	7.78	25.7	10.3	29.51	9.45	30.53	17.8	53.9	18.7	50.6	16.9	56.6	3	27	2	1	2	0	18.2	54.7	18.5	49.4	17.7	55.8	5	27	0	1	1	0	33.55	32.91	51.04	45.75
253	dx	40	3	5.6	16.12	3.66	11.77	4.71	16.49	3.72	11.48	4	12.57	4.39	15.21	18.2	55.2	19.3	52.9	18.7	57.5	0	18	0	0	0	0	18.8	53.9	17.8	56.5	17.2	54.4	0	0	0	0	0	0	15.36	14.54	15.83	16.53
254	dx	30	3	9.17	22.99	6.8	20.89	7.02	21.74	5.74	15.88	6.76	16.56	6.31	18.71	18.5	53.4	18.6	53.1	19	56.5	1	0	0	3	0	0	18.2	54	18.5	54.6	19.1	55.8	0	3	0	0	2	0	23.81	20.21	29.87	27.34
255	dx	59	3	7.43	23.92	8.8	28.37	10.17	30.36	7.96	22.76	7.28	21.4	9.11	26.49	19.2	53.6	18.9	54.4	17.9	55.2	0	0	0	0	0	0	19.4	54.6	17.8	53.9	20.2	53.1	0	1	0	1	0	0	19.4	54.6	17.8	53.9
256	dx	77	4	6.05	23.14	6.43	21.4	8.06	32.47	7	21.31	7.24	21.96	8.1	24.46	23.26	57	19.8	58.22	34.59	54.71	8	4	0	4	1	6	23.32	52.8	20.01	53.41	35.72	55.88	1	1	0	2	0	5
257	dx	69	4	14.39	36.16	14.68	30.95	17.4	35.12	9.5	25.4	12.33	30.61	11	29.02	20.9	48.95	21.9	38.67	18.96	52.42	29	3	1	5	1	0	21.19	36.79	20.84	49.57	19.74	53.56	11	8	0	2	1	0
258	dx	54	4	3.99	13.12	4.03	14.48	4.68	17.32	4.04	12.8	4.43	15.14	4.72	17.11	21.47	54.85	20.18	54.66	22.09	53.07	0	0	1	0	0	0	20.48	54.3	21.82	54.04	19.5	54.96	3	1	0	0	0	0
259	dx	35	4	9.39	26.64	8.86	27.74	9.91	30.83	8	22.87	8.05	24.13	10.07	16.62	20.3	30.9	20.9	38.2	19.9	44.3	0	0	0	31	26	16	18.5	36	19.7	41.2	19.6	36.2	0	0	0	31	15	28	26.41	25.25	26.82	25.16
260	dx	75	4	6.12	19.33	5.25	18.33	5.89	19.89	4.89	14.07	4.93	14.66	4.92	17.17	20.9	53.9	18.7	52.9	19.2	52	0	0	0	3	2	6	18.9	52.1	19.5	52.8	18.2	54	0	0	0	2	2	1	25.17	22.05	19.82	18.57
261	sn	47	4	4.64	13.87	3.69	10.98	4.11	13.21	4.06	12.06	3.85	11.43	4.93	16.34	18.1	47	19	48.3	18.4	47.2	0	0	0	7	4	4	12.3	48.4	14	47.7	14.2	47.7	0	0	0	13	12	10	23.98	23.51	22.43	20.09
262	dx	66	4	11.39	40.22	14.27	36.54	17.08	49.59	12.65	38.28	13.8	34.72	14.81	38.78	19.2	49.7	19.8	50.3	19	52.3	0	0	0	5	2	1	18.7	52.9	19.5	52.1	18.5	55.6	0	0	0	2	1	2	21.38	18.76	20.44	19.98
263	dx	45	4	10.11	23.52	7.1	21.08	8.04	23.97	6.71	17.63	6.85	19.3	7.65	19.45	19.3	50	19.3	51.9	19.5	51.2	0	0	0	6	3	2	19.8	39.6	20	51.8	19	53	0	0	0	4	6	2	24.35	20.65	25.21	22.13
264	dx	70	4	6.15	19.07	7.64	20.54	7.68	23.83	5.76	19.99	6.23	18.93	6.41	19.82	17.5	54.2	17.8	54.3	16.6	55.9	3	2	0	1	6	0	18.1	53.6	15.7	53.6	16.7	53.1	3	0	0	2	0	0	64.74	41.65	48.23	37.99
265	dx	59	4	8.97	31.06	10.37	31.81	9.44	31.44	7.92	25.12	7.59	26.38	8.09	30.56	19.1	54.4	19.4	52.9	18.9	57.4	1	2	0	0	0	1	18.2	54.1	19.3	53.8	18.3	52.9	0	0	0	2	0	0	26.9	24.27	28.22	26.24
266	dx	55	4	5.03	17.91	5.33	19.51	8.18	26.8	4.62	17.29	5.92	20.25	8.1	27.07	18.9	60.4	20	62	21.6	56.5	0	0	0	0	0	0	19.2	60.4	19.3	60.3	18.7	59.8	0	0	0	0	0	0	22.83	18.8	24.43	20.32
267	dx	52	4	4.4	12.68	4.12	13.23	6.16	20.03	3.47	9.83	3.56	10.84	4.56	14.24	18	53.5	17.8	53.5	17.9	53.5	1	2	1	2	6	0	18.5	54.6	18.2	54.3	18.4	53.3	0	3	0	4	3	1	22.04	17.18	18.53	20.17
268	dx	42	4	6.5	18.75	5.92	18.17	6.39	19.04	4.95	13.59	4.84	14.82	5.91	18.09	18	54.6	19	55	20.1	52.6	0	0	0	2	2	3	18.5	60.6	19	59.7	19.4	61.3	0	1	0	0	1	0	18.45	16.37	19.59	18.72
269	dx	58	4	7.91	23.38	6.97	22.82	7.51	26.81	5.99	18.47	6.52	19.74	7.51	23.25	18.4	57.7	18.9	54.4	18.5	54.5	0	0	0	1	0	0	19	52.7	18.9	55.4	17.9	54.6	6	0	0	3	0	0	22.36	18.96	22.34	20.53
270	dx	61	4	9.38	29.13	9.12	26.05	9.78	28.13	8.35	24.5	8.51	25.87	10.37	29.79	19.6	54.9	18.9	58.7	18.1	57.3	0	0	0	2	0	0	18.3	58.5	18.7	56.2	18.8	55.9	0	0	0	2	0	0	31.06	30.2	47.26	41.77
271	dx	54	5	7.67	23.06	9.24	26.07	11.65	39.84	9.76	36	12.7	48.37	21.92	42.24	20.43	50.57	20.86	52.97	19.55	53.61	1	0	0	0	0	0	20.83	40.12	20.71	42.22	19.37	55.6	11	6	0	2	1	0
272	dx	55	5	14.69	36.3	9.5	27.57	10.11	26.84	6.35	19.2	7.03	21.83	7.67	19.7	20.4	53.2	20.3	51.2	18.8	50.8	11	12	11	0	0	0	20.8	52.9	20.8	49.9	19.5	51	13	8	7	1	0	0
273	sn	40	5	7.53	23.96	6.98	23.07	8.36	28.68	9.38	23.33	6.88	22.16	9.4	28.7	19.2	48.5	19.5	44.3	19.7	45	14	48	31	0	0	0	21	50.4	19.7	47.7	19.7	45.1	13	37	37	0	0	1
274	dx	42	5	18.01	45.18	12.93	37.38	12.94	45.47	12.22	36.39	14.09	41.29	15.11	46	19	47.6	19.5	41	18.3	42.6	20	43	35	1	0	0	21	53.7	20.8	56.2	21.4	54.6	3	8	3	0	0	0
275	dx	61	5	11.15	24.05	13.59	30.24	10.85	29.25	10.01	25.67	10.14	26.93	13.26	33.99	22.7	55.1	21.7	57.9	22.4	56.3	0	7	1	0	0	0	22.4	57.5	22.4	58.2	22.5	55.6	5	5	0	0	0	0
276	dx	48	5	14.75	35.46	12.97	38.07	14.97	45.82	10.34	29.26	12.22	33.39	12.93	40.45	21.1	52.6	21.5	52.3	22.2	52.7	3	16	0	0	2	0	20.5	54.6	20.3	52.8	22.4	50.2	9	6	0	0	0	0
277	dx	83	5	24.52	84.75	39.36	138.22	25.39	104.44	20.58	76.38	22.82	73.99	27.36	108.62	21.5	44.8	20.7	47.8	21.4	48.2	21	14	3	4	3	2	22	51.5	20.7	46.7	20.6	49.3	15	22	6	4	3	1
278	dx	53	5	8.23	27.31	7.2	22.55	7.53	26.04	7.07	23.73	8.87	27.74	9.22	33.51	22.1	58.4	21.8	59.8	22.2	55.4	10	4	0	0	0	0	21.1	53.8	21.3	55.7	21.3	54.8	4	8	2	0	0	0
279	dx	51	5	5.23	13.59	6.84	15.54	7.56	18.24	6.11	14.45	5.96	15.29	6.42	19.68	23	55	22.1	52.7	23.3	52.8	20	31	14	8	19	3	24.5	51.2	22.4	56.2	22.4	54.6	24	11	4	6	2	2
280	dx	76	5	16.8	45.77	16.24	38.49	15.58	42.72	14.18	37.84	13.64	36.08	14.64	42.86	21.9	54.6	22.3	53.8	21.6	54.3	3	7	0	0	0	0	23.2	53.5	22.8	54.6	22.6	52.4	9	4	0	1	0	0
281	dx	50	5	15.03	46.95	13.17	42.97	12.94	45.04	8.74	31.12	10.6	40.6	10.9	45.69	24.7	54.3	23.9	55.6	24.2	57	16	28	11	2	3	2	23.3	57.7	22.5	56.8	25.2	56.6	22	29	12	4	2	3
282	dx	55	5	11.13	21.9	8.17	17.27	7.62	17.13	6.18	15.16	10.17	18.64	7.17	15.77	23.1	57.3	22.9	64.4	22.9	56.1	22	29	3	1	0	0	22.6	52.6	23.1	58.8	23.6	55.1	10	17	3	1	0	0
283	dx	34	5	10.98	31.26	9.92	30.15	10.36	31.34	8.59	24.3	8.36	25.73	8.68	27.08	23.2	48.5	23.4	57.5	23.6	55.5	9	10	0	1	0	0	22.7	55.5	22.2	57.4	23.5	55.2	5	15	0	0	0	0
284	dx	56	5	14.71	40.47	10.89	36.16	14.29	49.46	12.35	37.33	12.63	41.95	15.9	54.18	22	55	21.6	54.6	21.7	52.1	1	11	0	0	0	0	21.7	53.6	21.7	54.7	22.9	53.2	1	10	0	0	0	0
285	dx	60	5	9.02	24.47	7.63	19.5	7.28	22.37	6.58	17.94	6.7	19.92	6.15	18.52	21.3	56.2	22.9	59.7	23.2	56.3	5	13	0	1	1	0	22.1	58	22.2	57	22.5	56.4	8	10	0	0	0	0
286	dx	52	5	5.12	16.99	4.72	15.36	6.03	21.08	4.17	14.32	4.83	15.72	5.83	18.92	21.8	56.7	21.2	57.6	22.7	55.3	6	12	1	0	1	0	21.3	56	22.4	57.3	23.7	54.7	3	6	0	0	0	0
287	dx	76	5	8.06	23.26	6.73	22.05	7.78	26.41	5.99	21.26	5.01	21.19	7.9	22.77	20.3	52	20.3	49.2	20	50.6	24	18	3	3	1	0	18.6	46.8	18.5	51.1	17.8	56.1	33	17	9	8	5	1
288	dx	18	5	36.06	105.27	30.69	84.97	48.44	165.86	19.37	54.41	31.36	104.19	35.75	122.39	17.66	64.84	21.45	56.23	18.18	63.97	0	8	6	19	8	8	12.19	52.95	23.34	56.61	20.03	51.6	0	7	7	36	21	20
289	dx	82	6	25.66	64.53	19.11	41.85	12.9	34.08	12.48	32.86	13.9	32.38	14.96	34.29	19.7	53.6	19.8	56.1	19	61.1	13	7	2	4	4	1	19.1	50.5	19.6	55.9	19.4	57.6	9	0	3	8	0	2	33.82	33.67	32.17	33.28
290	sn	50	6	7.87	17.74	5.07	13.76	4.98	13.44	3.42	10.72	3.68	10.03	3.81	10.74	18.9	62.6	20.1	60.3	20.3	59.3	2	0	0	2	0	0	20.3	61.4	18.8	61.8	21.3	62	7	2	3	4	2	0	15.96	14.94	19.11	18.78
291	dx	64	6	6.66	20.01	6.32	22.49	6.22	24.38	5.84	18.2	6.22	20.54	6.98	25.89	16.8	58.7	17.6	61.4	17.8	55.7	1	0	0	1	0	0	16.7	57.6	17.2	60	17.5	57	4	0	0	3	0	0	28.59	24.8	22.88	25.2
292	dx	81	6	15.75	36.85	12.1	30.28	12.57	32.03	12.57	29.45	12.39	28.89	9.36	26.14	18.9	53.4	20.1	52.7	19	54	16	29	3	4	3	1	19.7	51.7	18.6	52	19.7	56.2	18	36	1	4	0	1	40.72	34.25	35.54	32.21

## Sheet: Read me
T indicates the time, L indicates the length, Cross indicates the number of crossings, Touch indicated the number of touches
x_1 or x_2 indicates the test sheet (Tx_1 = time referred to a x test in the first sheet)
T1 indicates the meander part and T2 indicates the spiral part, then the path size is indicated by Big, Medium, or Small (e.g. T1_1 Big refers to the meander part of the big path in the first sheet)
Big, Medium, Small indicate the size of the path
NHPT_R indicates data from the right hand; NHPT_L from the left hand
NHPT data were obtained both for the dominant hand and the other. New test data are compared to the NHPT obtained for the dominant hand.
Touch_1 indicates the number of touches in sheet 1; then the path size is indicated by Big, Medium or Small
Cross_1 indicates the number of crossings in sheet 1; then the part size is indicated by Big, Medium or Small
